# Supplementary material for: Polyethylene Terephthalate Microplastics Generated from Disposable Water Bottles Induce Interferon Signaling Pathways in Mouse Lung Epithelial Cells
Source: Nanomaterials (Basel). 2024 Jul 31;14(15):1287. doi: 10.3390/nano14151287 (PMC11314056; doi:10.3390/nano14151287)
Supplement: Supplementary file 1 [file nanomaterials-14-01287-s001.zip]

Archive with 3 entries (3 files):
- Data File S1.xlsx
- Data File S2.xlsx
- Supplementary Tables and Figures.pdf
