# Supplementary material for: Polyethylene Terephthalate Microplastics Generated from Disposable Water Bottles Induce Interferon Signaling Pathways in Mouse Lung Epithelial Cells
Source: Nanomaterials (Basel). 2024 Jul 31;14(15):1287. doi: 10.3390/nano14151287 (PMC11314056; doi:10.3390/nano14151287)
Supplement: Supplementary file 1 [file nanomaterials-14-01287-s001.zip › Data File S1.xlsx]

## Sheet: 100 nm PS
Top 10 upregulated DEGs and top 10 down regulated DEGs induced by 100 nm PS in FE1 cells following 48 h exposure
			12.5 µg.mL-1		25 µg.mL-1		50 µg.mL-1
ProbeID	GeneSymbol	GeneName	p-value	FC	p-value	FC	p-value	FC
A_55_P2799325	Rnf125	ring finger protein 125	NA	NA	NA	NA	0.00573	1.794
A_55_P1958400	Gm21818	predicted gene, 21818	NA	NA	0.0297	1.724	NA	NA
A_55_P2021089	Ighg	Immunoglobulin heavy chain (gamma polypeptide)	NA	NA	0.0034	1.695	NA	NA
A_52_P253044	SYT13	synaptotagmin 13	NA	NA	0.0376	1.644	NA	NA
A_52_P271232	IGF2BP3	insulin like growth factor 2 mRNA binding protein 3	NA	NA	NA	NA	0.0116	1.637
A_51_P374752	RBP4	retinol binding protein 4	NA	NA	NA	NA	0.00773	1.628
A_55_P2009576	RNU12	RNA, U12 small nuclear	NA	NA	NA	NA	0.0033	1.62
A_55_P2831026	SASH3	SAM and SH3 domain containing 3	NA	NA	0.00923	1.622	NA	NA
A_52_P364140	ITGA5	integrin subunit alpha 5	NA	NA	0.0268	1.615	NA	NA
A_55_P2069306	PTPN18	protein tyrosine phosphatase non-receptor type 18	NA	NA	NA	NA	0.0222	1.602
A_51_P347862	ACTN1	actinin alpha 1	NA	NA	0.0293	1.545	NA	NA
A_55_P1953030	TNFSF12	TNF superfamily member 12	NA	NA	0.0287	1.513	NA	NA
A_51_P250173	STAT1	signal transducer and activator of transcription 1	NA	NA	NA	NA	0.0277	1.506
A_55_P1985410	REPS2	RALBP1 associated Eps domain containing 2	NA	NA	NA	NA	0.00423	-2.009
A_55_P2419514	CCNY	cyclin Y	0.0426	-2.004	NA	NA	NA	NA
A_55_P1965283	WDR17	WD repeat domain 17	NA	NA	0.00313	-1.862	NA	NA
A_55_P2161465	Gm10516	predicted gene 10516	NA	NA	0.00163	-1.863	NA	NA
A_52_P1076124	VEZF1	vascular endothelial zinc finger 1	NA	NA	0.0078	-1.758	NA	NA
A_55_P2084691	H2AC15	H2A clustered histone 15	NA	NA	0.0288	-1.739	NA	NA
A_55_P2717498	PARD3B	par-3 family cell polarity regulator beta	NA	NA	NA	NA	0.029	-1.699
A_52_P601333	ITGA1	integrin subunit alpha 1	NA	NA	0.0237	-1.698	NA	NA
A_55_P2129261	ARHGAP36	Rho GTPase activating protein 36	NA	NA	NA	NA	0.00113	-1.661
A_55_P2714971	Aff2	AF4/FMR2 family, member 2	NA	NA	NA	NA	0.0301	-1.65

## Sheet: PETE
Top 10 upregulated DEGs and top 10 down regulated DEGs induced by small PETE in FE1 cells following 48 h exposure
			12.5 µg.mL-1		25 µg.mL-1		50 µg.mL-1
ProbeID	GeneSymbol	GeneName	p value (FDR)	FC	p value (FDR)	FC	p value (FDR)	FC
A_55_P1998943	Oas1a	2'-5' oligoadenylate synthetase 1A	0	29.661	0	36.058	0	138.244
A_55_P2103698	Isg15	ISG15 ubiquitin-like modifier	0	16.173	0	19.868	0	34.48
A_51_P387123	Oasl2	2'-5' oligoadenylate synthetase-like 2	0	17.651	0	19.169	0	28.264
A_55_P2019719	Oas2	2'-5' oligoadenylate synthetase 2	0	14.25	0	17.017	0	27.834
A_51_P304170	Rtp4	receptor transporter protein 4	0	14.409	0	17	0	23.722
A_55_P2744251	Irf7	interferon regulatory factor 7	0	11.67	0	16.622	0	28.233
A_55_P2114953	Usp18	ubiquitin specific peptidase 18	0	13.184	0	12.906	0	32.106
A_55_P2016462	Cxcl10	chemokine (C-X-C motif) ligand 10	0	7.834	0	8.07	0	29.13
A_55_P2064771	Ly6c1	lymphocyte antigen 6 complex, locus C1	0	4.702	0	8.678	0	28.703
A_55_P2911888	Ifit1	interferon-induced protein with tetratricopeptide repeats 1	0	12.962	0	12.425	0	35.178
A_51_P514085	Mx2	MX dynamin-like GTPase 2	0	9.333	0	9.849	0	18.543
A_52_P70255	Stat1	signal transducer and activator of transcription 1	0	7.017	0	9.4	0	13.189
A_52_P90363	Ifi27l2a	interferon, alpha-inducible protein 27 like 2A	0	7.068	0	9.291	0	23.207
A_55_P2180854	Mrgprg	MAS-related GPR, member G	#N/A	#N/A	6.67e-05	-1.631	#N/A	#N/A
A_51_P433127	Rdm1	RAD52 motif 1	0	-1.539	0	-1.692	0	-2.095
A_51_P333159	Rpa1	replication protein A1	0.00846	-1.774	3.33e-05	-1.898	0	-2.532
A_52_P234127	Tenm3	teneurin transmembrane protein 3	#N/A	#N/A	3.33e-05	-2.042	0	-2.403
A_55_P2180764	Gls	glutaminase	0	-1.936	0	-2.148	0	-3.405
A_51_P350817	Cnn1	calponin 1	#N/A	#N/A	#N/A	#N/A	0	-2.397
A_52_P820196	Cxcl15	chemokine (C-X-C motif) ligand 15	#N/A	#N/A	#N/A	#N/A	0	-2.584
A_51_P378051	Aoc3	amine oxidase, copper containing 3	#N/A	#N/A	#N/A	#N/A	0	-2.757
A_51_P110301	C3	complement component 3	#N/A	#N/A	#N/A	#N/A	0	-2.834
A_51_P116940	Ephx2	epoxide hydrolase 2, cytoplasmic	#N/A	#N/A	#N/A	#N/A	0	-2.933

## Sheet: PMMA
Top 10 upregulated DEGs and top 10 down regulated DEGs induced by PMMA in FE1 cells following 48 h exposure
			12.5 µg.mL-1		25 µg.mL-1		50 µg.mL-1
ProbeID	GeneSymbol	GeneName	p-value	FC	p-value	FC	p-value	FC
A_52_P638459	CCL5	C-C motif chemokine ligand 5	0.00183	1.853	0	4.493	0	3.024
A_55_P1957459	LILRB4	leukocyte immunoglobulin like receptor B4	0	0	0.0477	2.359	0	0
A_55_P2000833	E2F8	E2F transcription factor 8	0	0	0.0134	2.266	0	0
A_55_P1988228	ASPM	assembly factor for spindle microtubules	0	0	0.00377	2.157	0	0
A_55_P2489919	KNL1	kinetochore scaffold 1	0	0	0.00387	1.995	0	0
A_51_P150912	AURKA	aurora kinase A	0	0	0.01	1.984	0	0
A_51_P487999	SGO1	shugoshin 1	0	0	0.00363	1.966	0	0
A_52_P222230	Gm33887	predicted gene, 33887	0	0	0.0359	1.912	0	0
A_55_P2016462	CXCL10	C-X-C motif chemokine ligand 10	0	0	0.0132	1.856	0	0
A_51_P204402	SHCBP1	SHC binding and spindle associated 1	0	0	0.0004	1.814	0.0039	1.593
A_51_P481920	CCNA2	cyclin A2	0	0	0.00687	1.801	0.0271	1.603
A_52_P87900	FAM107A	family with sequence similarity 107 member A	0	NA	0.0001	-1.669	0	NA
A_55_P2075048	ATIC	5-aminoimidazole-4-carboxamide ribonucleotide formyltransferase/IMP cyclohydrolase	0.0107	-1.676	0	NA	0	NA
A_52_P422859	HSPG2	heparan sulfate proteoglycan 2	0	NA	0	NA	0.0293	-1.704
A_51_P350817	CNN1	calponin 1	0	NA	0.0003	-1.733	0	NA
A_52_P512329	ZNF219	zinc finger protein 219	0	NA	0	NA	0.0215	-1.756
A_51_P116940	EPHX2	epoxide hydrolase 2	0	NA	0.0011	-1.791	0	NA
A_51_P514085	Mx2	MX dynamin-like GTPase 2	0.0428	-1.875	0	NA	0	NA
A_51_P304170	RTP4	receptor transporter protein 4	0.0399	-1.898	0	NA	0	NA
A_55_P2043657	Zfp677	zinc finger protein 677	0	NA	0.0236	-1.918	0	NA
A_55_P2484884	RBM45	RNA binding motif protein 45	0	NA	0	NA	0.0483	-2.109

## Sheet: PP
Top 10 upregulated DEGs and top 10 down regulated DEGs induced by PP in FE1 cells following 48 h exposure
			12.5 µg.mL-1		25 µg.mL-1		50 µg.mL-1
ProbeID	GeneSymbol	GeneName	p-value	FC	p-value	FC	p-value	FC
A_51_P328300	Pdia4	protein disulfide isomerase associated 4	0.0324	4.676	0.0207	5.276	#N/A	#N/A
A_51_P318830	Syt10	synaptotagmin X	#N/A	#N/A	0.0398	3.83	#N/A	#N/A
A_51_P513959	Rsl24d1	ribosomal L24 domain containing 1	#N/A	#N/A	0.04	3.666	#N/A	#N/A
A_51_P280446	Sdf2l1	stromal cell-derived factor 2-like 1	#N/A	#N/A	0.0416	3.059	#N/A	#N/A
A_51_P345477	Snora34	small nucleolar RNA, H/ACA box 34	#N/A	#N/A	0.0338	3.426	#N/A	#N/A
A_52_P420466	Hist1h2ab	histone cluster 1, H2ab	0.0377	2.189	0.0468	2.105	#N/A	#N/A
A_55_P2909732	Dhrs3	dehydrogenase/reductase (SDR family) member 3	0.039	2.066	0.0173	2.328	#N/A	#N/A
A_51_P270949	Hist1h1b	histone cluster 1, H1b	0.00683	1.908	0.0368	1.633	#N/A	#N/A
A_55_P2509793	Snora81	small nucleolar RNA, H/ACA box 81	0.024	1.893	0.00537	2.225	#N/A	#N/A
A_66_P106131	Saa3	serum amyloid A 3	0.000233	1.633	#N/A	#N/A	#N/A	#N/A
A_55_P2484884	Rbm45	RNA binding motif protein 45	#N/A	#N/A	#N/A	#N/A	0.0483	-2.109
A_51_P486239	Clec3b	C-type lectin domain family 3, member b	0.0444	-1.6	0.00857	-1.875	#N/A	#N/A
A_52_P512329	Zfp219	zinc finger protein 219	#N/A	#N/A	#N/A	#N/A	0.0215	-1.756
A_55_P2716761	Lamp2	lysosomal-associated membrane protein 2	#N/A	#N/A	0.0083	-1.7	#N/A	#N/A
A_52_P360076	E330013P08Rik	RIKEN cDNA E330013P08 gene	#N/A	#N/A	0.00103	-1.73	#N/A	#N/A
A_55_P2733077	Supt20	suppressor of Ty 20	0.0435	-1.507	0.0111	-1.683	#N/A	#N/A
A_51_P222337	Rspo2	R-spondin 2	0.0214	-1.512	0.0096	-1.604	#N/A	#N/A
A_55_P2717742	Nrip1	nuclear receptor interacting protein 1	0.00597	-1.519	0.00353	-1.563	#N/A	#N/A
A_52_P245620	Itga1	integrin alpha 1	#N/A	#N/A	0.0052	-1.671	#N/A	#N/A
A_55_P2117105	Ccnj	cyclin J	#N/A	#N/A	0.0394	-1.658	#N/A	#N/A
