# Supplementary material for: Polyethylene Terephthalate Microplastics Generated from Disposable Water Bottles Induce Interferon Signaling Pathways in Mouse Lung Epithelial Cells
Source: Nanomaterials (Basel). 2024 Jul 31;14(15):1287. doi: 10.3390/nano14151287 (PMC11314056; doi:10.3390/nano14151287)
Supplement: Supplementary file 1 [file nanomaterials-14-01287-s001.zip › Data File S2.xlsx]

## Sheet: GO_100 nm PS
	Table S2.2A: Peturbation of biological pathways in FE1 cell following 48 h exposure to 25 µg.mL-1 100 nm PS.
	GO	Description	Log p	Enrichment	Z-score	No. of genes	%InGO	STDV %InGO	Hits	Log(q-value)
		Cell adhesion
	GO:0007160	cell-matrix adhesion	-6.9636	78.3704	17.5384	4	50	17.6777	Itga5|Itga1|Actn1|Itgbl1	-2.78162
		Circulary system development
	GO:0001525	angiogenesis	-3.1999	7.17337	5.20147	5	11.6279	4.88848	Cfh|Itga5|Tnfsf12|Vezf1|Npr2	-0.0109589
		Cell cycle
	GO:0090068	regulation of cell cycle process	-2.61885	7.08048	4.60511	4	9.30233	4.42955	Ddr2|Spag5|Npr2|Kif20b	0
	Table S2.2B: Peturbation of biological pathways in FE1 cell following 48 h exposure to 50 µg.mL-1 100 nm PS.
	GO	Description	Log p	Enrichment	Z-score	No. of genes	%InGO	STDV %InGO	Hits	Log(q-value)
		Metabolic process
	GO:0005975	carbohydrate metabolic process	-2.14788	7.46824	4.14322	3	15	7.98436	Rbp4|St8sia1|Pfkp	0

## Sheet: GO_PETE
	Table S2.1A: Peturbation of biological pathways in FE1 cell following 48h exposure to 12.5 µg.mL-1 small PETE.
	GO	Description	Log p	Enrichment	Z-score	No. of genes	%InGO	STDV %InGO	Hits	Log(q-value)
		Immune repsonse
	GO:0045087	innate immune response	-57.2508	17.8123	30.1425	55	63.2184	5.16984	B2m|Casp4|Gbp2|Irgm1|Ifi204|Ifit3|Igtp|Gbp4|Mpeg1|Mx2|Pml|Eif2ak2|Trim30a|Ccl2|Ccl5|Ccl7|Stat1|Stat2|Tgtp1|Trex1|Oas1b|Oasl2|Irf7|Adar|Ube2l6|Isg20|Rsad2|Zbp1|Iigp1|Ifitm3|Bst2|Ifi35|Ifih1|Uba7|Ifitm7|Zc3hav1|Parp9|Dhx58|Trim34a|Znfx1|Gbp6|H2-Q9|Oas1c|Dtx3l|Trim30d|Trim25|Tmem106a|Gbp7|Rigi|Oas1f|Oas2|Nlrc5|Parp14|Trim5|Isg15	-53.0689
	GO:0035456	response to interferon-beta	-37.7328	77.6948	41.885	23	26.4368	4.72797	Gbp2|Irgm1|Ifi204|Ifi47|Ifit3|Igtp|Stat1|Tgtp1|Trex1|Oas1b|Ifi202b|Iigp1|Ifitm3|Bst2|Ifitm7|Gbp6|Oas1c|Gm4841|Gbp7|Iigp1c|Oas1f|Xaf1|Tgtp2	-34.5922
	GO:0002474	antigen processing and presentation of peptide antigen via MHC class I	-22.804	61.8352	30.0658	15	17.2414	4.04979	B2m|H2-K1|H2-L|H2-M2|H2-T10|H2-T22|H2-T23|H2-T24|Mpeg1|Tap1|Tap2|Tapbp|H2-Q8|H2-Q9|H2-T27	-20.2018
	GO:0034340	response to type I interferon	-21.2194	77.118	31.3463	13	14.9425	3.82216	Mx2|Stat1|Stat2|Trex1|Oas1b|Irf7|Ifitm3|Ifih1|Ifitm7|Oas1c|Oas1f|Oas2|Isg15	-18.6809
	GO:0034341	response to type II interferon	-16.8759	26.4368	19.2623	15	17.2414	4.04979	Gbp2|Irgm1|Igtp|Gbp4|Ccl2|Ccl5|Ccl7|Stat1|Tgtp1|Ifitm3|Bst2|Ifitm7|Gbp6|H2-Q9|Gbp7	-14.539
	GO:0062207	regulation of pattern recognition receptor signaling pathway	-15.7719	22.3821	17.6079	15	17.2414	4.04979	Casp4|Gbp2|Irgm1|Ifi204|Igtp|Eif2ak2|Trim30a|Trex1|Irf7|Rsad2|Ifi35|Zc3hav1|Dhx58|Ddx60|Gm12250	-13.5537
	GO:0060760	positive regulation of response to cytokine stimulus	-12.9187	37.4182	18.8942	10	11.4943	3.41953	Casp4|Irgm1|Igtp|Irf7|Zbp1|Ifih1|Parp9|Rigi|Nlrc5|Parp14	-10.8576
	GO:0050688	regulation of defense response to virus	-12.5158	34.2561	18.035	10	11.4943	3.41953	Irgm1|Igtp|Gbp4|Pml|Ccl5|Stat1|Zc3hav1|Parp9|Dtx3l|Rigi	-10.4861
		Response to stimulus
	GO:0002831	regulation of response to biotic stimulus	-48.3008	19.5595	28.9136	46	52.8736	5.3517	Casp4|Gbp2|H2-K1|H2-L|H2-M2|H2-T10|H2-T22|H2-T23|Irgm1|Ifi204|Igtp|Lgals9|Gbp4|Pml|Eif2ak2|Trim30a|Ccl5|Stat1|Stat2|Tap1|Tap2|Trex1|Oas1b|Irf7|Adar|Rsad2|Zbp1|Ifi35|Ifih1|Zc3hav1|Parp9|Dhx58|Znfx1|Oas1c|Dtx3l|Trim30d|Trim25|Gbp7|Rigi|Ddx60|Oas1f|Nlrc5|Parp14|Gm12250|Trim5|Isg15	-45.0731
	Table S2.1B: Peturbation of biological pathways in FE1 cell following 48h exposure to 25 µg.mL-1 small PETE.
	GO	Description	Log p	Enrichment	Z-score	No. of genes	%InGO	STDV %InGO	Hits	Log(q-value)
		Immune repsonse
	GO:0045087	innate immune response	-58.815	15.7681	29.6523	61	55.9633	4.75495	B2m|Casp4|Gbp2|Irgm1|Ifi204|Ifit2|Ifit3|Igtp|Gbp4|Mpeg1|Mx1|Mx2|Pml|Eif2ak2|Trim30a|Ccl2|Ccl5|Ccl7|Ccl8|Stat1|Stat2|Tgtp1|Trex1|Oas1b|Oasl2|Irf7|Samhd1|Adar|Ube2l6|Isg20|Rsad2|Zbp1|Iigp1|Nmi|Ifitm3|Bst2|Ifi35|Ifih1|Uba7|Ifitm7|Gbp8|Zc3hav1|Parp9|Dhx58|Trim34a|Znfx1|Gbp6|H2-Q9|Oas1c|Dtx3l|Trim30d|Trim25|Tmem106a|Gbp7|Rigi|Oas1f|Oas2|Nlrc5|Parp14|Trim5|Isg15	-54.8542
	GO:0035456	response to interferon-beta	-37.2773	64.7095	38.9652	24	22.0183	3.96895	Gbp2|Irgm1|Ifi204|Ifi47|Ifit3|Igtp|Stat1|Tgtp1|Trex1|Oas1b|Ifi202b|Iigp1|Ifitm3|Bst2|Pnpt1|Ifitm7|Gbp6|Oas1c|Gm4841|Gbp7|Iigp1c|Oas1f|Xaf1|Tgtp2	-34.0569
	GO:0002474	antigen processing and presentation of peptide antigen via MHC class I	-21.2364	49.3547	26.7632	15	13.7615	3.29966	B2m|H2-K1|H2-L|H2-M2|H2-T10|H2-T22|H2-T23|H2-T24|Mpeg1|Tap1|Tap2|Tapbp|H2-Q8|H2-Q9|H2-T27	-18.5978
	GO:0034340	response to type I interferon	-19.8723	61.5529	27.9264	13	11.9266	3.10433	Mx2|Stat1|Stat2|Trex1|Oas1b|Irf7|Ifitm3|Ifih1|Ifitm7|Oas1c|Oas1f|Oas2|Isg15	-17.3347
	GO:0034341	response to type II interferon	-18.3023	23.9144	19.4328	17	15.5963	3.47519	Gbp2|Irgm1|Igtp|Gbp4|Ccl2|Ccl5|Ccl7|Ccl8|Stat1|Tgtp1|Ifitm3|Bst2|Ifitm7|Gbp8|Gbp6|H2-Q9|Gbp7	-15.8258
	GO:0062207	regulation of pattern recognition receptor signaling pathway	-14.2485	17.8646	15.553	15	13.7615	3.29966	Casp4|Gbp2|Irgm1|Ifi204|Igtp|Eif2ak2|Trim30a|Trex1|Irf7|Rsad2|Ifi35|Zc3hav1|Dhx58|Ddx60|Gm12250	-12.0549
	GO:0060760	positive regulation of response to cytokine stimulus	-11.9137	29.8659	16.7717	10	9.17431	2.76489	Casp4|Irgm1|Igtp|Irf7|Zbp1|Ifih1|Parp9|Rigi|Nlrc5|Parp14	-9.87716
	GO:0050688	regulation of defense response to virus	-11.5133	27.342	15.9983	10	9.17431	2.76489	Irgm1|Igtp|Gbp4|Pml|Ccl5|Stat1|Zc3hav1|Parp9|Dtx3l|Rigi	-9.50913
		Response to stimulus
	GO:0002831	regulation of response to biotic stimulus	-46.9188	16.6299	27.2691	49	44.9541	4.76468	Casp4|Gbp2|H2-K1|H2-L|H2-M2|H2-T10|H2-T22|H2-T23|Irgm1|Ifi204|Igtp|Lgals9|Gbp4|Pml|Eif2ak2|Trim30a|Ccl5|Stat1|Stat2|Tap1|Tap2|Trex1|Oas1b|Irf7|Samhd1|Adar|Rsad2|Zbp1|Nmi|Ifi35|Ifih1|Zc3hav1|Parp9|Dhx58|Znfx1|Oas1c|Dtx3l|Trim30d|Trim25|Gbp7|Rigi|Ddx60|Oas1f|Rnf31|Nlrc5|Parp14|Gm12250|Trim5|Isg15	-43.6112
	Table S2.1C: Peturbation of biological pathways in FE1 cell following 48h exposure to 50 µg.mL-1 small PETE.
	GO	Description	Log p	Enrichment	Z-score	No. of genes	%InGO	STDV %InGO	Hits	Log(q-value)
		Immune repsonse
	GO:0045087	innate immune response	-69.399	12.3269	30.244	84	43.75	3.58014	B2m|C3|Casp4|Cfh|Daxx|Gbp2|Cfb|Irgm1|Ifi204|Ifit1|Ifit2|Ifit3|Ifnb1|Igtp|Cd47|Gbp4|Mpeg1|Mx2|Pml|Eif2ak2|Trim30a|Ccl11|Ccl2|Ccl5|Ccl7|Ccl8|Sp100|Trim21|Stat1|Stat2|Tgtp1|Trex1|Trim26|Oas1b|Oasl2|Axl|Map3k5|Irf7|Samhd1|Adar|Ube2l6|Isg20|Rsad2|Zbp1|Iigp1|Nmi|Ifitm3|Polr3g|Mcoln2|Bst2|Ifi35|Ifih1|Optn|Uba7|Ifitm7|Trim14|Gbp8|Zc3hav1|Parp9|Dhx58|Trim34a|Znfx1|Gbp6|H2-Q9|Oas1c|Tlr3|Tlr7|Dtx3l|Trim30d|…	-65.2161
	GO:0035456	response to interferon-beta	-44.196	47.4508	37.78	31	16.1458	2.65547	Gbp2|Irgm1|Ifi204|Ifi47|Ifit1|Ifit3|Ifnb1|Igtp|Stat1|Tgtp1|Trex1|Oas1b|Ifi202b|Iigp1|Ifitm3|Bst2|Pnpt1|Ifitm7|Gbp6|Oas1c|Ifitm6|Gm4841|Gbp7|Iigp1c|Oas1f|Shfl|Xaf1|Gm5431|Gm12185|9930111J21Rik1|Tgtp2	-41.0131
	GO:0002474	antigen processing and presentation of peptide antigen via MHC class I	-20.7316	31.7549	22.6365	17	8.85417	2.05018	B2m|H2-K1|H2-L|H2-M2|H2-M3|H2-T10|H2-T22|H2-T23|H2-T24|Hfe|Mpeg1|Tap1|Tap2|Tapbp|H2-Q8|H2-Q9|H2-T27	-18.2429
	GO:0034340	response to type I interferon	-23.9329	45.6961	27.4123	17	8.85417	2.05018	Ifnb1|Mx2|Sp100|Stat1|Stat2|Trex1|Oas1b|Irf7|Ifitm3|Ifih1|Ifitm7|Oas1c|Ifitm6|Oas1f|Oas2|Shfl|Isg15	-21.294
	GO:0034341	response to type II interferon	-24.8329	19.9653	21.3886	25	13.0208	2.42871	Daxx|Gbp2|Irgm1|Igtp|Cd47|Gbp4|Ccl11|Ccl2|Ccl5|Ccl7|Ccl8|Sp100|Trim21|Stat1|Tgtp1|Ifitm3|Bst2|Ifitm7|Gbp8|Gbp6|H2-Q9|Ifitm6|Gbp5|Gbp7|Shfl	-22.1413
	GO:0062207	regulation of pattern recognition receptor signaling pathway	-11.7107	10.818	12.0409	16	8.33333	1.99464	Casp4|Gbp2|Irgm1|Ifi204|Igtp|Eif2ak2|Trim30a|Trex1|Irf7|Rsad2|Ifi35|Zc3hav1|Dhx58|Gbp5|Ddx60|Gm12250	-9.74263
	GO:0060760	positive regulation of response to cytokine stimulus	-15.1894	23.7372	17.568	14	7.29167	1.87639	Casp4|Gas6|Irgm1|Igtp|Il7|Wnt5a|Axl|Irf7|Zbp1|Ifih1|Parp9|Rigi|Nlrc5|Parp14	-13.0065
	GO:0050688	regulation of defense response to virus	-9.06824	15.5223	11.7289	10	5.20833	1.60355	Irgm1|Igtp|Gbp4|Pml|Ccl5|Stat1|Zc3hav1|Parp9|Dtx3l|Rigi	-7.27448
		Circulary system development
	GO:0045765	regulation of angiogenesis	-7.60781	5.70658	7.97519	16	8.33333	1.99464	C3|Cyp1b1|Flt1|Cxcl10|Mdk|Pml|Ccl11|Ccl2|Ccl5|Sfrp2|Sema5a|Sp100|Stat1|Wnt5a|Adamts9|Tlr3	-5.91904
		Cellular growth
	GO:0030198	extracellular matrix organization	-3.03109	2.65077	3.8556	14	3.48259	0.91441	Col11a1|Col4a5|Col9a3|Cyp1b1|Fn1|Mmp13|Pdgfra|Sfrp2|Serpinb5|Adamts5|Dpt|Smoc2|Adamts9|Kazald1	-1.76145
	GO:0008285	regulation of cell population proliferation	-14.5431	4.99649	10.8248	35	18.2292	2.78633	Ahr|Apod|B2m|Tspo|Cd80|Socs1|Cyp1b1|Fap|Flt1|H2-K1|H2-L|H2-M2|H2-T10|H2-T22|H2-T23|Irgm1|Ifit3|Il6|Lgals9|Pml|Eif2ak2|Sfrp2|Slfn2|Slit3|Stat1|Wnt5a|Ndrg2|Nupr1|Cd274|Nmi|Ifitm3|Ifi35|Optn|Itga1|Parp10	-12.4055
		Response to stimulus
	GO:0002831	regulation of response to biotic stimulus	-51.3857	12.331	26.2893	64	33.3333	3.40207	Ahr|Casp4|Cfh|Gbp2|H2-K1|H2-L|H2-M2|H2-M3|H2-T10|H2-T22|H2-T23|Irgm1|Ifi204|Igtp|Lgals9|Gbp4|Pml|Eif2ak2|Trim30a|Ccl5|Serpinb9|Trim21|Stat1|Stat2|Tap1|Tap2|Trex1|Wnt5a|Oas1b|Irf7|Samhd1|Adar|Rsad2|Zbp1|Cd274|Nmi|Polr3g|Ifi35|Ifih1|Optn|Zc3hav1|Parp9|Dhx58|Clec2d|Znfx1|Irak2|Oas1c|Tlr3|Tlr7|Dtx3l|Trim30d|Trim25|Gbp5|Gbp7|Rigi|Tut4|Ddx60|Oas1f|Rnf31|Nlrc5|Parp14|Gm12250|Trim5|Isg15	-47.9017
	GO:0006979	response to oxidative stress	-4.68848	4.08179	5.57122	13	6.77083	1.8132	Akr1b1|Apod|Atp2a2|Cyp1b1|Epas1|Il6|Pdgfra|Pml|Trex1|Axl|Map3k5|Pnpt1|Trim25	-3.2514
	GO:0090594	inflammatory response to wounding	-3.26537	18.3681	7.05398	3	1.5625	0.895034	Cfh|Il6|Tlr3	-1.97398
		Apoptosis
	GO:0097190	apoptotic signaling pathway	-3.51586	3.54471	4.53996	11	5.72917	1.6772	Cyp1b1|Daxx|Ddit3|Ifi204|Il7|Pml|Pnp|Map3k5|Nupr1|Shisa5|Tlr3	-2.19863

## Sheet: GO_PMMA
	Table S2.3A: Peturbation of biological pathways in FE1 cell following 48 h exposure to 12.5 µg.mL-1 PMMA.
	GO	Description	Log p	Enrichment	Z-score	No. of genes	%InGO	STDV %InGO	Hits	Log(q-value)
		Immune repsonse
	GO:0009615	response to virus	-3.88898	14.7302	7.21546	4	23.5294	10.2879	Irgm1|Mx2|Irf7|Rtp4	0
	GO:0045087	innate immune response	-2.58687	6.62959	4.45425	4	23.5294	10.2879	Irgm1|Mx2|Ccl5|Irf7	0
	GO:0031349	positive regulation of defense response	-2.24411	8.03036	4.3467	3	17.6471	9.24594	Irgm1|Ccl5|Irf7	0
		Cellular component organization
	GO:0022411	cellular component disassembly	-2.70876	11.7425	5.47316	3	17.6471	9.24594	Irgm1|Kif9|Arhgef1	0
	Table S2.3B: Peturbation of biological pathways in FE1 cell following 48 h exposure to 25 µg.mL-1 PMMA.
	GO	Description	Log p	Enrichment	Z-score	No. of genes	%InGO	STDV %InGO	Hits	Log(q-value)
		Cell division
	GO:0000280	nuclear division	-14.0701	26.2857	17.2279	12	40	8.94427	Birc5|Bcl2l11|Aspm|Aurka|Ncapg|Cdca5|Sgo1|Knl1|Cdc20|Nusap1|Cenpe|Ccnb1	-10.2695
	GO:0007062	sister chromatid cohesion	-6.40921	65.6124	15.9806	4	13.3333	6.20633	Bub1|Cdca5|Sgo1|Cdc20	-4.26465
	GO:0007098	centrosome cycle	-3.59942	24.3218	8.2133	3	10	5.47723	Aurka|Sgo1|Chd3	-1.95941
	GO:0007076	mitotic chromosome condensation	-6.1376	162.769	21.9837	3	10	5.47723	Ncapg|Cdca5|Nusap1	-4.04197
	GO:0051302	regulation of cell division	-5.20443	18.7589	9.21579	5	16.6667	6.80414	Birc5|Aspm|Vegfd|Aurka|E2f8	-3.308
	GO:0050678	regulation of epithelial cell proliferation	-4.59629	9.93427	7.01909	6	20	7.30297	Birc5|Bax|Vegfd|Ccl5|Ccl24|Iqgap3	-2.807
	GO:0060623	regulation of chromosome condensation	-6.37565	192.364	23.9204	3	10	5.47723	H3f3a|Ncapg|Ccnb1	-4.23899
	GO:0008285	negative regulation of cell population proliferation	-3.31858	4.2995	4.59059	8	15.6863	5.09242	Bax|Cnn1|Lefty1|Fzd5|Igfbp3|Klf4|Il1rl1|Itga1	-1.71635
		Chemotaxis
	GO:0030593	neutrophil chemotaxis	-5.96662	27.2962	11.2881	5	9.80392	4.16398	Cxcl10|Ccl5|Cxcl15|Ccl24|Itga1	-3.89522
	GO:0006954	inflammatory response	-4.51222	4.97835	5.72377	10	12.987	3.8309	C3|Ephx2|Lilrb4a|Cxcl10|Il1rl1|Myo5a|Ccl5|Cxcl15|Serpina3n|Ccl24	-2.73847
	GO:0043408	regulation of MAPK cascade	-4.20752	5.0325	5.49628	9	17.6471	5.33815	C3|Fzd5|Igfbp3|Klf4|Prdx1|Ccl5|Ccl24|Itga1|Iqgap3	-2.47424
	GO:0071216	cellular response to biotic stimulus	-2.94424	6.32473	4.77713	5	9.80392	4.16398	Bcl2l11|Fzd5|Cxcl10|Cxcl15|Plscr3	-1.38861
	GO:0009636	response to toxic substance	-3.52796	12.4783	6.52697	4	7.84314	3.76464	Bax|Ephx2|Prdx1|Ccl5	-1.89864
		Apoptosis
	GO:1902742	apoptotic process involved in development	-4.64387	54.2564	12.5431	3	10	5.47723	Bax|Bcl2l11|Fzd5	-2.8457
	GO:0097192	extrinsic apoptotic signaling pathway in absence of ligand	-3.75878	27.6601	8.79978	3	5.88235	3.29478	Bax|Bcl2l11|Clca3a2	-2.09287
	GO:0042632	cholesterol homeostasis	-2.71792	12.203	5.57474	3	5.88235	3.29478	Ephx2|Lpl|Plscr3	-1.20595
	GO:0006633	fatty acid biosynthetic process	-2.5485	10.6385	5.13864	3	5.88235	3.29478	Lpl|Myo5a|Acsbg1	-1.06112
	GO:0032091	negative regulation of protein binding	-3.58477	24.0455	8.16267	3	10	5.47723	Bax|Aurka|Gnl3l	-1.94816
		Organelle organization
	GO:0001944	vasculature development	-3.1857	4.7148	4.59919	7	13.7255	4.81859	Bax|C3|Vegfd|Fzd5|Lrp2|Lama4|E2f8	-1.60686
	Table S2.3C: Peturbation of biological pathways in FE1 cell following 48 h exposure to 50 µg.mL-1 PMMA.
	GO	Description	Log p	Enrichment	Z-score	No. of genes	%InGO	STDV %InGO	Hits	Log(q-value)
		Immune repsonse
	GO:0051607	defense response to virus	-3.79246	26.2206	8.58726	3	33.3333	15.7135	Mx2|Irf7|Rtp4	0
	GO:0045087	innate immune response	-2.49673	9.39192	4.8303	3	33.3333	15.7135	Mx2|Ccl5|Irf7	0

## Sheet: GO_PP
	Table S2.4A: Peturbation of biological pathways in FE1 cell following 48 h exposure to 12.5 µg.mL-1 PP.
	GO	Description	Log p	Enrichment	Z-score	No. of genes	%InGO	STDV %InGO	Hits	Log(q-value)
	GO:0006334	nucleosome assembly	-11.6883	251.905	35.4117	5	83.3333	15.2145	H1f3|Hira|H1f5|H3c2|H3c13	-7.50627
		Metabolic response
	GO:0005977	glycogen metabolic process	-4.16904	37.7857	10.386	3	10	5.47723	Hmgb1|Lepr|Ppp1r3c	-1.19661
	GO:0062012	regulation of small molecule metabolic process	-3.91748	6.27441	5.63069	7	11.4754	4.08085	Bcl2l1|Cnr1|Ephx2|Hmgb1|Ldlr|Lepr|Supt20	-1.01699
		Growth
	GO:0001501	skeletal system development	-3.11822	4.62514	4.52255	7	11.4754	4.08085	Dlx1|Lepr|Lipa|Dhrs3|Tbx1|Clec3b|Rspo2	-0.398633
	GO:0031214	biomineral tissue development	-2.38126	9.29157	4.73066	3	4.91803	2.76873	Tbx1|Clec3b|Rspo2	0
	GO:0003279	cardiac septum development	-2.2106	8.0671	4.329	3	4.91803	2.76873	Matr3|Dhrs3|Tbx1	0
	GO:0008037	cell recognition	-2.0631	7.12778	3.99491	3	4.91803	2.76873	Cnr1|Gap43|Tulp1	0
	Table S2.4B: Peturbation of biological pathways in FE1 cell following 48 h exposure to 25 µg.mL-1 PP.
	GO	Description	Log p	Enrichment	Z-score	No. of genes	%InGO	STDV %InGO	Hits	Log(q-value)
	GO:0033119	negative regulation of RNA splicing	-7.60666	126.897	22.3791	4	17.3913	7.90342	Akt2|Hnrnpk|Pcbp4|Rbm42	-3.42468
	GO:0045910	negative regulation of DNA recombination	-6.59145	72.1569	16.7825	4	17.3913	7.90342	H1f3|H1f5|Kat5|H1f10	-2.71049
		Apoptosis
	GO:2001242	regulation of intrinsic apoptotic signaling pathway	-5.73131	23.5897	10.4537	5	21.7391	8.60061	Akt1|Bcl2l1|Hyou1|Rack1|Hnrnpk	-2.45457
	GO:2001243	negative regulation of intrinsic apoptotic signaling pathway	-5.24623	33.4545	11.2573	4	17.3913	7.90342	Akt1|Bcl2l1|Hyou1|Rack1	-2.22678
	GO:2001233	regulation of apoptotic signaling pathway	-5.03047	6.50432	6.55291	9	13.4328	4.16604	Akt1|Apaf1|Bcl2l1|Hyou1|Ctss|Rack1|Hnrnpk|Ltb|Usp47	-2.10375
	GO:0097191	extrinsic apoptotic signaling pathway	-2.23701	5.59603	3.90836	4	3.2	1.57419	Bcl2l1|Kitl|Dedd|Clca3a2	-0.178871
		Response to stimulus
	GO:0002931	response to ischemia	-4.6989	56.3265	12.7899	3	13.0435	7.02237	Bcl2l1|Hyou1|Csf1r	-1.86782
		Organelle organization
	GO:0001541	ovarian follicle development	-4.27015	40.5882	10.7858	3	13.0435	7.02237	Bcl2l1|Hnrnpk|Kitl	-1.59452
	GO:0007040	lysosome organization	-3.85089	29.3617	9.09065	3	13.0435	7.02237	Gaa|Lamp2|Tfeb	-1.30237
	GO:0001776	leukocyte homeostasis	-3.48559	22.08	7.7973	3	13.0435	7.02237	Akt1|Csf1r|Kitl	-1.06703
	GO:0022411	cellular component disassembly	-2.54467	3.72629	3.77613	7	5.6	2.05648	Ctss|Rack1|Lamp2|Eif2d|Stmn4|Cdk5rap3|Kat5	-0.408006
		Immune response
	GO:0006956	complement activation	-3.15022	17.2266	6.79097	3	4.47761	2.52661	C4b|C1ra|C4a	-0.860323
		Metabolic response
	GO:0048260	positive regulation of receptor-mediated endocytosis	-2.95816	14.8041	6.23324	3	4.47761	2.52661	Ap2m1|Anxa2|Hnrnpk	-0.725559
	GO:0050821	protein stabilization	-2.3976	6.19257	4.20009	4	5.97015	2.8946	Dvl3|Lamp2|H1f5|Plpp3	-0.2838
	GO:0010498	proteasomal protein catabolic process	-2.0576	3.02286	3.11632	7	5.6	2.05648	Akt1|Rnf4|Psmc4|Sdf2l1|Usp19|Kat5|Usp44	-0.0399664
	GO:0042177	negative regulation of protein catabolic process	-3.16625	7.17288	5.18342	5	4	1.75271	Anxa2|Dedd|Usp19|Cdk5rap3|Phf20l1	-0.865081
	Table S2.4C: Peturbation of biological pathways in FE1 cell following 48 h exposure to 50 µg.mL-1 PP.
	GO	Description	Log p	Enrichment	Z-score	No. of genes	%InGO	STDV %InGO	Hits	Log(q-value)
		Cell cycle
	GO:0098813	nuclear chromosome segregation	-11.7057	64.1212	20.9749	7	70	14.4914	Plk1|Top2a|Spc25|Nuf2|Cdc20|Cenpf|Ccnb1	-7.52371
	GO:0044770	cell cycle phase transition	-8.3872	70.5333	18.5831	5	50	15.8114	Ccna2|Cdc25c|Plk1|Cdc20|Ccnb1	-5.82846
	GO:0018105	peptidyl-serine phosphorylation	-6.04187	27.17	11.2793	5	22.7273	8.93461	Cdk2|Csnk2a1|Mark3|Plk1|Pink1	-3.95679
	GO:1901992	positive regulation of mitotic cell cycle phase transition	-4.93403	64.1212	13.6882	3	30	14.4914	Cdc25c|Cdc20|Ccnb1	-2.97215
		Response to stimulus
	GO:0097237	cellular response to toxic substance	-4.58353	51.526	12.2139	3	13.6364	7.3165	Aldh2|Cyp1b1|Pink1	-2.66161
		Transport
	GO:1904375	regulation of protein localization to cell periphery	-3.26273	18.4965	7.07603	3	13.6364	7.3165	Ar|Csnk2a1|Plk1	-1.43677
		Apoptosis
	GO:2001234	negative regulation of apoptotic signaling pathway	-2.65785	11.405	5.37133	3	13.6364	7.3165	Ar|Fignl1|Pink1	-0.877263
